# Supplementary material for: Vascular Effects, Potential Pathways and Mediators of Fetal Exposure to Alcohol and Cigarette Smoking during Pregnancy: A Narrative Review
Source: Int J Environ Res Public Health. 2023 Jul 19;20(14):6398. doi: 10.3390/ijerph20146398 (PMC10378932; doi:10.3390/ijerph20146398)
Supplement: Supplementary file 1 [file ijerph-20-06398-s001.zip]

Archive with 1 entries (1 files):
- ijerph-2358214-supplementary.pdf
